# Supplementary material for: Correction: MATtrack: A MATLAB-Based Quantitative Image Analysis Platform for Investigating Real-Time Photo-Converted Fluorescent Signals in Live Cells
Source: PLoS One. 2015 Nov 11;10(11):e0143074. doi: 10.1371/journal.pone.0143074 (PMC4641583; doi:10.1371/journal.pone.0143074)
Supplement: S2 File — (ZIP) [file pone.0143074.s004.zip]

Archive with 3 entries (3 files):
- MATTrack/Classify.m
- MATTrack/Region.m
- MATTrack/Run.m
