# Supplementary material for: Correction: MATtrack: A MATLAB-Based Quantitative Image Analysis Platform for Investigating Real-Time Photo-Converted Fluorescent Signals in Live Cells
Source: PLoS One. 2015 Nov 11;10(11):e0143074. doi: 10.1371/journal.pone.0143074 (PMC4641583; doi:10.1371/journal.pone.0143074)
Supplement: S2 File — (ZIP) [file pone.0143074.s004.zip › MATTrack/Classify.m]

function [X Y Class MeanI StdI Area] = Classify(Frames)

% This function finds the injection point of image sequence 'Frames'
% and returns it as location (X,Y). It also classifies the area of interest
% defined by the binary mask 'Area' into 4 categories:
%
% 1. Background (dark grey)
% 2. Injection or diffusion away (lighter grey)
% 3. Diffusion towards (light grey)
% 4. Binding (white)
%
% These are saved in image 'Class'

[H, W, NFrames] = size(Frames);
Class = zeros(H,W);

% Calculate the mean and standard deviation images:
StdI = zeros(H,W);
MeanI = zeros(H,W);
for i = 1:H
    for j = 1:W
        MeanI(i,j) = mean(Frames(i,j,1:NFrames));
        StdI(i,j) = std(Frames(i,j,1:NFrames));
    end
end

% Threshold with one threshold for each (i,j) location:

meanS = mean(mean(StdI));   % MeanS is the mean flouresence of the whole image sequence
stdS = std(std(StdI));   % MeanS is the mean flouresence of the whole image sequence
BW = (StdI > (meanS + stdS));     % Converting to Black & White with a threshold of mean + 1 standard deviation
BW = bwareaopen(BW,5000);          % This removes any area less than 500 pixels
Area = bwmorph(BW,'close');          % This smooths the output
% Background:
BW = ~Area;
Class = max(Class,1*BW);
%figure,imshow(BW),title('Background');

% Injection:
I = Frames(:,:,3) - Frames(:,:,NFrames); % I is the difference between the final brightness and the brightness at the point of injection
M = mean(mean(I));
S = std(std(I));
T = M + S;                                 % Set the threshold to the mean plus 3 standard deviations - typical gaussian noise
BW = I > T;                                  % BW is white where this difference is greater than this tolerance tolerance
BW = Area.*bwareaopen(BW,50);                     % This removes spurious blobs   
BW = Area.*bwareaopen(BW,50);                     % This removes spurious blobs   
BW = Area.*bwmorph(BW,'clean');                     % This removes spurious blobs   
BW = Area.*bwmorph(BW,'fill');                     % This removes spurious blobs   
Class = max(Class,2*BW);

% Bounding Rectangle (to find the centroid):
% Find the top:
top = H; 
i = 1;
while(i < top)
    for(j=1:W)
        if BW(i,j) > 0
            top = i;
        end
    end
    i = i+1;
end

% Find the bottom:
bottom = 1; 
i = H;
while(i > bottom)
    for(j=1:W)
        if BW(i,j) > 0
            bottom = i;
        end
    end
    i = i-1;
end

% Find the left:
left = W;
j = 1;
while(j < left)
    for(i=1:H)
        if BW(i,j) > 0
            left = j;
        end
    end
    j = j+1;
end

% Find the right:
right = 1;
j = W;
while(j > right)
    for(i=1:H)
        if BW(i,j) > 0
            right = j;
        end
    end
    j = j-1;
end

Y = floor((bottom+top)/2);
X = floor((right+left)/2);
% Plot the injection are as an artistic Red box:
% line([left,right],[top,top],'Color',[1 0 0]);
% line([left,right],[bottom,bottom],'Color',[1 0 0]);
% line([left,left],[top,bottom],'Color',[1 0 0]);
% line([right,right],[top,bottom],'Color',[1 0 0]);

% Diffusion towards:
I = Frames(:,:,NFrames) - Frames(:,:,3); % I is the difference between the final brightness and the brightness at the point of injection
M = mean(mean(I));
S = std(std(I));
T = M + S;                                 % Set the threshold to the mean plus 3 standard deviations - typical gaussian noise
BW = I > T;                                  % BW is white where this difference is greater than this tolerance tolerance
BW = Area.*bwareaopen(BW,50);                     % This removes spurious blobs   
BW = Area.*bwareaopen(BW,50);                     % This removes spurious blobs   
BW = Area.*bwmorph(BW,'clean');                     % This removes spurious blobs   
BW = Area.*bwmorph(BW,'fill');                     % This removes spurious blobs   
Class = max(Class,3*BW);
%figure,imshow(I),title('Diffusion (towards)');
%figure,imshow(BW),title('Diffusion (towards)');

% Binding:
I = BW.*I;                                % Binding is based on areas taht the protein is diffusing towards
%figure,imshow(I),title('Mean V');
[i,j,v] = find(I);                        % This ensures that only pixels within the cell are used to calculate the mean and std
M = mean(v);
S = std(v);
T = M + 2*S;                                 % Set the threshold to the mean plus 10 standard deviations - considerably brighter
BW = or(I > T, MeanI > 0.95);                % Binding - either the area is considerably brighter than the rest or saturated
%figure,imshow(BW),title('Binding pre opening');
BW = bwareaopen(BW,10);                           % This removes spurious blobs   
BW = Area.*bwmorph(BW,'close');                  % This removes spurious blobs   
BW = Area.*bwmorph(BW,'fill');                   % This removes spurious blobs   
Class = max(Class,4*BW);
%figure,imshow(I),title('Diffusion (towards)');
%figure,imshow(BW),title('Binding');

Class = Class/4;
