# Supplementary material for: Correction: MATtrack: A MATLAB-Based Quantitative Image Analysis Platform for Investigating Real-Time Photo-Converted Fluorescent Signals in Live Cells
Source: PLoS One. 2015 Nov 11;10(11):e0143074. doi: 10.1371/journal.pone.0143074 (PMC4641583; doi:10.1371/journal.pone.0143074)
Supplement: S2 File — (ZIP) [file pone.0143074.s004.zip › MATTrack/Region.m]

function [RX,RY] = Region(Image,x,y)

% Determine image dimensions
J = size(Image, 1);
I = size(Image, 2);

% Extract the seed point
SeedX = round(x);
SeedY = round(y);
SeedI = Image(SeedY, SeedX);

%% Initial growth - neighbours of SeedI point
% Construct array to iterate over neighbours
Y = [-1,-1,-1; 0,0,0; +1,+1,+1];
X = [-1,0,+1; -1,0,+1; -1,0,+1];

% Declare arrays to hold located pixel indices
RY = [];
RX = [];

% Setup array to map growth region
R = zeros(J, I);

% Add neighbours of seed to region
R(SeedY+Y(1:9),SeedX+X(1:9)) = 1;                     % Mark pixels being in region
RY = [RY, SeedY+Y(1:9)];                                 % Add y to array
RX = [RX, SeedX+X(1:9)];                                 % Add x to array
SeedI = mean(mean(Image(SeedY+Y(1:9),SeedX+X(1:9))));     % Determine mean value of pixels in region
diff = std(std(Image(SeedY+Y(1:9),SeedX+X(1:9))));     % Determine std value of pixels in region
plot(SeedX+X(1:9),SeedY+Y(1:9),'r.','MarkerSize',1);

% Determine initial lower & upper limits
percentage = 0.1;   %20%
lower = (1-percentage)*SeedI;
upper = (1+percentage)*SeedI;

%% Main growth - neighbours of neighbours of SeedI point
% Declare tolerance and flag
stillGrowing = 1;

% Iterate until no growth
while(stillGrowing == 1) & (size(RY) < 200) 
    
    % Reset flag
    stillGrowing = 0;
    
    % Determine number of iteration
    B = R - bwmorph(R,'erode');
    [I,J,V] = find(B);
    NB = length(V);  % NB is the number of boundary pixels
    NR = length(RY);  % N is number of region pixels
    
    
    % Iterate over identified region
    for n=1:NB
        
        % Determine current y & x coordinates
        y = I(n);
        x = J(n);
        
        % Iterate around neighbours of current pixel
        for m=1:9
            
            % Check if current pixel within intensity tolerance, not
            % already marked and green value within tolernace
            if((Image(y+Y(m),x+X(m)) >= lower && Image(y+Y(m),x+X(m)) <= upper)&& (R(y+Y(m),x+X(m)) ~= 1))
                
                % Set flag - indeicate region still growing
                stillGrowing = 1;
                
                % Add coordinates to arrays
                RY = [RY, y+Y(m)];
                RX = [RX, x+X(m)];
                
                 % Determine new SeedI value
                SeedI = (NR*SeedI+Image(y+Y(m),x+X(m)))/(NR+1);     % Determine mean value of pixels in region
                lower = (1-percentage)*SeedI;
                upper = (1+percentage)*SeedI;

                % Add pixel to region
                R(y+Y(m),x+X(m)) = 1;
                
                % Color pixel red
               plot(x+X(m),y+Y(m),'r.','MarkerSize',1);
            end
        end
    end
end
