# Supplementary material for: Correction: MATtrack: A MATLAB-Based Quantitative Image Analysis Platform for Investigating Real-Time Photo-Converted Fluorescent Signals in Live Cells
Source: PLoS One. 2015 Nov 11;10(11):e0143074. doi: 10.1371/journal.pone.0143074 (PMC4641583; doi:10.1371/journal.pone.0143074)
Supplement: S2 File — (ZIP) [file pone.0143074.s004.zip › MATTrack/Run.m]

close all, clear all; % solve memory issue?

% Feedback:
disp('Opening file and getting info....')

% Read in the image from a TIF sequence:
[filename, pathname] = uigetfile('*.tif', 'Select a tif-file');
FileName = fullfile(pathname,filename);
info = imfinfo(FileName);           % get info about the TIF
H = info(1).Height;             
W = info(1).Width;
N = max(size(info));          % Total no. of Frames
NFrames = floor(N/2);         % This fixes the weird green image issue
                              % NFrames = no. of Frame frames

% Test first frame for content (if cell present then it is green, otherwise
% red):
Test1 = im2double(imread(FileName,1));    % reads in a frame & converts to numbers for maths
Test2 = im2double(imread(FileName,2));    % reads in a frame & converts to numbers for maths

if((max(max(var(Test1)))- min(min(var(Test1)))) < (max(max(var(Test2)))- min(min(var(Test2))))) % The green frame has more content 
    RFrame = 1;                           % The first frame is red
else RFrame = 2;                          % The second frame is red
end

% Reading each Frame frame:                                    
disp('Reading frames....')

Frame = zeros(H,W,NFrames);                 % preallocate memory for the frames
i = 1;
for n=RFrame:2:2*NFrames
    Frame(:,:,i) = im2double(imread(FileName,n));    % reads in each frame & converts to numbers for maths
%    imshow(Frame(:,:,i)),title(['Frame ',num2str(n)]),pause(0.1);                % lezzavvalook!
    i = i+1;
end

% Calculating the mean flouresence over time and space:
Images = zeros(H,W,NFrames);               % Images is the array of images

for n = 1:NFrames
    Images(:,:,n) = medfilt2(Frame(:,:,n),[3 3]);
    Images(:,:,n) = abs(Images(:,:,n) - Images(:,:,1)); % Background Subtraction (taking the first frame as background):
%    imshow(Images(:,:,n)),title(['Frame ', num2str(n)]),pause(0.1);                % lezzavvalook!
end
clear Frame;

maxI = max(max(max(Images)));
minI = min(min(min(Images)));

if(minI ~= maxI)
    Images = (Images - minI)/(maxI - minI);
end

% Temporal Gaussian smoothing:
G = [1 4 7 4 1]/17;
for n = 4:NFrames-3
    Images(:,:,n) = G(1)*Images(:,:,n-2) + G(2)*Images(:,:,n-1) + G(3)*Images(:,:,n) + G(4)*Images(:,:,n+1) + G(5)*Images(:,:,n+2); % time
end
 for n = NFrames-3:NFrames
    Images(:,:,n) = (G(1)*Images(:,:,n-2) + G(2)*Images(:,:,n-1) + G(3)*Images(:,:,n))*17/12; % time
 end

%Classification:
disp('Classifying regions....')

[IX IY Class MeanI StdI Area] = Classify(Images); % [ x, y of injection point, classification image, mean image, area of interest as a binary mask]
%figure, imshow(MeanI), title('mean');

S = (StdI - min(min(StdI)))/(max(max(StdI)) - min(min(StdI)));
%figure, imshow(S), title('std');
%figure, imshow(Area), title('Area');

% Show the final image for selection of points of interest:
figure, imshow(MeanI);
title('Select up to 9 points of interest by clicking on them. Press ENTER when finished.');

% Plot the injection point as an artistic yellow crosshair:
line([IX-10,IX+10],[IY,IY],'Color',[1 1 0],'LineWidth',3);
line([IX,IX],[IY-10,IY+10],'Color',[1 1 0],'LineWidth',3);
text(IX-20,IY-15,sprintf('Injection'),'color',[1 1 0]);

% Select points of interest (max 9):
[X,Y] = ginput(9);
X = round(X);
Y = round(Y);
NPoints = size(X,1);

figure, imshow(MeanI);
hold on;

% % Plot the points as artistic yellow boxes:
for i = 1:NPoints
     line([X(i)-10,X(i)+10],[Y(i)-10,Y(i)-10],'Color',[1 1 0]);
     line([X(i)-10,X(i)-10],[Y(i)-10,Y(i)+10],'Color',[1 1 0]);
     line([X(i)+10,X(i)+10],[Y(i)-10,Y(i)+10],'Color',[1 1 0]);
     line([X(i)-10,X(i)+10],[Y(i)+10,Y(i)+10],'Color',[1 1 0]);
     text(X(i)-7,Y(i)-18,sprintf('P%d',i),'color',[1 1 0]);
end

% % Find the mean intensity of the whole background and whole cell region in each frame:
for n = 1:NFrames
    SumC = 0;
    SumB = 0;
    countC = 0;
    countB = 0;
    for i = 1:H
        for j = 1:W
            if(Area(i,j) == 1) % Cell
                SumC = SumC + Images(i,j,n);
                countC = countC + 1;
            else % Background
                SumB = SumB + Images(i,j,n);
                countB = countB + 1;
            end
        end
    end
    Cell(n) = SumC;
    MeanB(n) = SumB/countB;
end
Cell = Cell/max(Cell); % Normalising by max intensity sum

% Find the mean intensity of a region around the centre of the area of interest in each frame:
for i = 1:NPoints
    [RX,RY] = Region(MeanI,X(i),Y(i));
    line(RX,RY,'Color',[1 0 0]);
  
    for n = 1:NFrames
        M(i,n) = mean(mean(Images(RY,RX,n)));
    end
end
pause(0.1)

P = M;
% Temporal Gaussian smoothing:
G = [1 4 7 4 1]/17;
for i=1:NPoints
    for n = 3:NFrames-3
        P(i,n) = G(1)*M(i,n-2) + G(2)*M(i,n-1) + G(3)*M(i,n) + G(4)*M(i,n+1) + G(5)*M(i,n+2); % time
    end
     for n = NFrames-3:NFrames
        P(i,n) = (G(1)*M(i,n-2) + G(2)*M(i,n-1) + G(3)*M(i,n))*17/12; % time
    end
end

% Set up the graph figure:
figure
hold on;
colours = strvcat('r.:','b*:','go:','kx:','k^-','ks-','kd-','k*-','ko--','k*--','kd--'); % possible line styles
lineTag = {'Total Cellular Fluoresence','Background','P1','P2','P3','P4','P5','P6','P7','P8','P9'}; % name them "P1", "P2", etc.


lineHdl = ones(1,11)*-1; %initialize with invalid handle

% Plot the mean intensity of the cell over time:
lineHdl(1) = plot(1:NFrames,Cell,'k.-');
% Plot the mean intensity of the background over time:
lineHdl(2) = plot(1:NFrames,MeanB,'m.--');

% Plot the mean intensity of each point over time:
for i = 1:NPoints
    % Normalise intensities with Cell Region intensity to account for Photobleaching:
    P(i,3:NFrames) = P(i,3:NFrames)./Cell(1,3:NFrames); % avoid pre-conversion frames as Cell = 0
    
    lineHdl(i+2) = plot(1:NFrames,P(i,:),colours(i,:)); % keep an eye on the number of plots for the legend
end

validHdl = find(ishandle(lineHdl));
legend(lineHdl(validHdl),lineTag(validHdl),'Location','EastOutside');
  
Photobleaching = 100*(1 - Cell(NFrames));
axis([0 NFrames 0 1.2]);
title(['Plot of Flouresence Over Time - Total Photobleaching ', num2str(Photobleaching), ' %']);
ylabel('Flouresence (0 to 1)');
xlabel('time (frames)');
